# Supplementary material for: (Z)-N-[(Z)-3-(2,5-Di­methyl­phenyl­imino)­butan-2-yl­idene]-2,5-di­methyl­aniline
Source: Acta Crystallogr Sect E Struct Rep Online. 2014 Jan 22;70(Pt 2):o175. doi: 10.1107/S1600536814001020 (PMC3998329; doi:10.1107/S1600536814001020)
Supplement: Supplementary file 2 [file e-70-0o175-Isup2.hkl]

# 
# h,k,l, Fc-squared, Fo-squared, sigma(Fo-squared) and status flag 
# 
data_I
_shelx_title ' P21n in P2(1)/n' 
_shelx_refln_list_code          4 
_shelx_F_calc_maximum       94.00 
_exptl_crystal_F_000       316.00 
_reflns_d_resolution_high  0.8255 
 
loop_ 
 _symmetry_equiv_pos_as_xyz 
 'x, y, z' 
 '-x+1/2, y+1/2, -z+1/2' 
 '-x, -y, -z' 
 'x-1/2, -y-1/2, z-1/2' 
 
_cell_length_a     7.1280 
_cell_length_b     8.3044 
_cell_length_c    15.1619 
_cell_angle_alpha  90.000 
_cell_angle_beta   96.528 
_cell_angle_gamma  90.000 
 
_shelx_F_squared_multiplier     1.000 
 
loop_ 
 _refln_index_h 
 _refln_index_k 
 _refln_index_l 
 _refln_F_squared_calc 
 _refln_F_squared_meas 
 _refln_F_squared_sigma 
 _refln_observed_status 
   2   0   0       66.27       62.52      2.45 o 
   4   0   0       25.19       21.23      1.75 o 
   6   0   0        6.92        7.08      1.56 o 
   1   1   0     3334.75     3066.91     72.61 o 
   2   1   0       45.85       44.64      1.58 o 
   3   1   0       43.10       42.62      1.50 o 
   4   1   0      231.39      246.14      5.99 o 
   5   1   0      175.91      165.88      4.54 o 
   6   1   0      130.06      129.24      4.70 o 
   7   1   0        5.03        4.71      1.53 o 
   8   1   0        1.26        1.09      1.16 o 
   0   2   0      116.96      102.07      3.47 o 
   1   2   0     3194.29     3043.37     72.20 o 
   2   2   0      422.28      407.02      8.90 o 
   3   2   0       96.70      102.67      2.79 o 
   4   2   0      123.08      128.53      3.53 o 
   5   2   0        0.13        0.65      0.62 o 
   6   2   0        0.77        1.08      0.92 o 
   7   2   0        1.63        1.07      1.00 o 
   8   2   0        0.63        1.15      1.18 o 
   1   3   0       21.00       21.83      0.89 o 
   2   3   0        3.56        2.75      0.53 o 
   3   3   0      233.00      225.16      5.37 o 
   4   3   0       66.33       61.47      2.53 o 
   5   3   0       32.17       30.84      2.56 o 
   6   3   0        0.55        1.12      1.13 o 
   7   3   0        0.03        0.19      1.01 o 
   8   3   0        0.73        1.63      1.73 o 
   0   4   0      153.94      169.75      5.96 o 
   1   4   0       54.79       65.15      2.24 o 
   2   4   0      207.52      217.43      6.14 o 
   3   4   0        7.67        7.58      0.95 o 
   4   4   0      120.40      108.26      3.87 o 
   5   4   0       72.51       77.93      5.41 o 
   6   4   0       14.00       11.66      3.31 o 
   7   4   0        2.67        3.33      1.79 o 
   1   5   0       15.97       12.99      0.97 o 
   2   5   0       13.59       10.91      1.13 o 
   3   5   0       11.51        9.12      1.14 o 
   4   5   0        0.00        1.31      0.85 o 
   5   5   0       55.87       48.61      2.66 o 
   6   5   0        1.25       -0.01      1.02 o 
   7   5   0        0.26        1.56      1.79 o 
   0   6   0      249.80      297.15     10.22 o 
   1   6   0       18.15       23.21      1.72 o 
   2   6   0       11.69       10.50      1.26 o 
   3   6   0       42.95       41.22      3.09 o 
   4   6   0        6.78        8.43      1.38 o 
   5   6   0        2.39        3.13      1.18 o 
   6   6   0        3.20        4.91      2.83 o 
   1   7   0        9.16        9.75      1.74 o 
   2   7   0        1.30        1.42      1.05 o 
   3   7   0        0.04       -1.20      0.85 o 
   4   7   0        5.92        7.50      1.46 o 
   5   7   0        1.42       -0.90      1.57 o 
   6   7   0        1.59        1.76      1.93 o 
   0   8   0        2.99       -1.88      1.47 o 
   1   8   0        1.57        1.47      1.34 o 
   2   8   0        4.41        3.21      1.44 o 
   3   8   0        7.80       10.11      1.75 o 
   4   8   0       17.49       14.22      2.79 o 
   5   8   0        5.52        4.81      2.24 o 
   1   9   0        0.46       -0.74      1.39 o 
   2   9   0        1.43        2.03      1.67 o 
   3   9   0        0.09       -3.03      2.13 o 
   0  10   0        3.01        2.21      2.46 o 
  -7   0   1        0.05        0.51      1.26 o 
  -5   0   1       15.43       12.40      1.53 o 
  -3   0   1        0.03        0.05      0.41 o 
  -1   0   1     2254.25     2024.73     87.09 o 
   1   0   1      905.12      848.78     25.16 o 
   3   0   1      835.18      900.81     27.32 o 
   5   0   1        7.05        5.53      1.18 o 
   7   0   1        2.58        2.32      1.43 o 
  -8   1   1        1.64        0.86      1.53 o 
  -7   1   1        4.17        7.62      1.70 o 
  -6   1   1        0.01        0.54      0.93 o 
  -5   1   1       39.96       44.69      2.23 o 
  -4   1   1        5.39        2.51      0.84 o 
  -3   1   1      141.95      149.74      4.38 o 
  -2   1   1      354.81      345.69      7.61 o 
  -1   1   1     3328.49     3089.83     74.18 o 
   0   1   1     1450.11     1539.28     66.12 o 
   1   1   1     1736.77     1631.43     48.11 o 
   2   1   1      272.47      271.66      6.09 o 
   3   1   1      214.68      223.04      5.29 o 
   4   1   1      715.37      691.30     15.23 o 
   5   1   1        0.00        0.75      0.59 o 
   6   1   1        4.97        3.11      0.88 o 
   7   1   1        0.01       -1.88      2.42 o 
   8   1   1        5.00        5.97      1.85 o 
  -8   2   1        1.63        3.27      1.83 o 
  -7   2   1        7.30        7.99      1.54 o 
  -6   2   1       16.96       19.48      1.78 o 
  -5   2   1      251.43      233.15      6.88 o 
  -4   2   1        6.48        4.05      0.71 o 
  -3   2   1       96.43       94.75      3.55 o 
  -1   2   1     8836.32     7836.04    239.67 o 
   0   2   1     5362.10     5040.64    144.70 o 
   1   2   1       74.79       86.13      2.56 o 
   2   2   1       57.03       56.56      1.99 o 
   3   2   1       32.22       30.60      1.23 o 
   4   2   1        2.37        2.78      0.58 o 
   5   2   1       82.95       87.06      3.38 o 
   6   2   1       37.34       31.79      2.34 o 
   7   2   1        8.43        8.68      1.48 o 
   8   2   1        0.43        0.34      1.18 o 
  -8   3   1        0.27       -0.12      1.65 o 
  -7   3   1        2.64        4.26      1.84 o 
  -6   3   1       22.10       20.21      3.06 o 
  -5   3   1      195.48      187.68      5.88 o 
  -4   3   1       14.35       12.53      1.05 o 
  -3   3   1       13.12       15.96      1.63 o 
  -2   3   1      194.11      208.10      6.86 o 
  -1   3   1        1.73        1.00      0.32 o 
   0   3   1       96.40       97.34      2.52 o 
   1   3   1       25.93       31.64      1.37 o 
   2   3   1      421.65      447.90     11.43 o 
   3   3   1       20.35       18.31      0.87 o 
   4   3   1       20.10       16.82      1.38 o 
   5   3   1      316.62      293.09      8.47 o 
   6   3   1        6.18        5.84      1.82 o 
   7   3   1        9.44       10.97      1.60 o 
   8   3   1       22.44       25.27      4.28 o 
  -7   4   1        0.22       -0.35      1.46 o 
  -6   4   1        3.98        5.77      1.32 o 
  -5   4   1        4.62        6.29      1.72 o 
  -4   4   1        2.46        1.08      0.75 o 
  -3   4   1       14.38       12.45      1.64 o 
  -2   4   1        4.41        1.93      0.47 o 
  -1   4   1      505.89      541.98     11.92 o 
   0   4   1      424.78      410.60      9.19 o 
   1   4   1      287.94      309.15      7.06 o 
   2   4   1      101.65      101.81      3.39 o 
   3   4   1       18.35       15.89      1.27 o 
   4   4   1       24.22       27.21      1.81 o 
   5   4   1       18.71       17.62      4.35 o 
   6   4   1        0.79       -0.91      0.85 o 
   7   4   1        0.08        0.07      0.99 o 
  -7   5   1        1.30        2.31      1.95 o 
  -6   5   1        0.12        0.39      1.42 o 
  -5   5   1       32.40       25.56      2.01 o 
  -4   5   1       15.88       17.38      2.49 o 
  -3   5   1        4.97        2.67      0.83 o 
  -2   5   1       17.53       16.99      1.32 o 
  -1   5   1      375.04      399.68      9.18 o 
   0   5   1       23.22       19.78      1.20 o 
   1   5   1       24.55       19.08      1.36 o 
   2   5   1       14.41       13.63      1.57 o 
   3   5   1       12.29       17.37      1.49 o 
   4   5   1       92.21       95.06      3.71 o 
   5   5   1       26.04       31.88      2.66 o 
   6   5   1        0.11       -0.47      0.97 o 
   7   5   1        3.60        2.17      1.83 o 
  -6   6   1        0.75       -0.29      1.61 o 
  -5   6   1        1.06        1.61      1.55 o 
  -4   6   1       48.61       38.56      4.16 o 
  -3   6   1        8.95        7.65      1.23 o 
  -2   6   1       37.59       35.38      2.01 o 
  -1   6   1        0.30       -0.71      0.68 o 
   0   6   1       18.14       25.16      1.73 o 
   1   6   1       11.42        9.72      1.22 o 
   2   6   1        0.08       -0.35      0.76 o 
   3   6   1        0.69        1.19      0.92 o 
   4   6   1       57.11       57.87      2.88 o 
   5   6   1        1.20       -0.31      0.99 o 
   6   6   1        0.01       -0.33      1.12 o 
  -6   7   1        3.03        3.17      2.10 o 
  -5   7   1        4.37        4.60      2.00 o 
  -4   7   1       10.91        8.78      2.28 o 
  -3   7   1        6.70        4.41      1.27 o 
  -2   7   1        5.51        7.71      1.36 o 
  -1   7   1        7.49        7.96      1.48 o 
   0   7   1        8.10        7.46      1.51 o 
   1   7   1        0.10       -0.90      0.79 o 
   2   7   1        1.35        0.70      1.00 o 
   3   7   1       12.71       15.27      2.07 o 
   4   7   1       15.01       12.75      1.70 o 
   5   7   1        4.01        3.63      2.16 o 
   6   7   1        0.39        0.44      2.09 o 
  -5   8   1        2.13        4.27      2.24 o 
  -4   8   1        0.02        0.43      1.85 o 
  -3   8   1        7.56        5.56      1.45 o 
  -2   8   1        2.28        1.96      1.33 o 
  -1   8   1       15.57       13.10      1.93 o 
   0   8   1        7.52       11.13      1.90 o 
   1   8   1        5.68        7.67      1.73 o 
   2   8   1        0.65       -1.31      1.06 o 
   3   8   1       10.37        9.42      1.86 o 
   4   8   1        0.33        0.14      1.20 o 
   5   8   1        0.12       -0.72      1.73 o 
  -3   9   1        1.83        4.10      2.95 o 
  -2   9   1        1.38       -1.43      1.45 o 
  -1   9   1        0.02       -0.08      1.40 o 
   0   9   1        6.14        5.17      1.68 o 
   1   9   1        5.02        3.63      1.70 o 
   2   9   1        0.19       -2.47      3.40 o 
   3   9   1        0.01       -2.29      2.29 o 
   0  10   1        4.30        0.33      1.74 o 
  -8   0   2       10.03       17.21      4.10 o 
  -6   0   2      145.19      148.12      6.26 o 
  -4   0   2       23.18       26.01      1.85 o 
  -2   0   2      213.34      178.47      5.84 o 
   0   0   2     2784.60     2518.62    107.82 o 
   2   0   2       36.85       30.95      1.53 o 
   4   0   2      717.01      698.70     21.76 o 
   6   0   2       16.51       12.49      1.83 o 
   8   0   2        4.16        0.57      1.88 o 
  -8   1   2        1.59        2.21      2.05 o 
  -7   1   2       33.09       31.09      2.05 o 
  -6   1   2       66.50       73.54      2.77 o 
  -5   1   2       18.20       19.19      1.53 o 
  -4   1   2        8.70        8.68      0.83 o 
  -3   1   2       32.10       23.33      1.21 o 
  -2   1   2      734.90      725.05     15.40 o 
  -1   1   2      859.53      855.23     21.01 o 
   0   1   2       21.31       22.09      0.93 o 
   1   1   2      302.57      322.09      8.02 o 
   2   1   2        4.00        2.87      0.38 o 
   3   1   2     1190.10     1204.52     25.58 o 
   4   1   2      164.75      159.98      4.24 o 
   5   1   2        0.02       -0.11      0.56 o 
   6   1   2       21.15       22.54      1.83 o 
   7   1   2       28.55       26.51      2.73 o 
   8   1   2        0.00       -0.68      1.29 o 
  -8   2   2        0.69        2.04      2.25 o 
  -7   2   2        1.70        2.32      1.63 o 
  -6   2   2       33.52       34.40      2.22 o 
  -5   2   2       22.63       31.47      1.92 o 
  -4   2   2        8.49        7.81      0.78 o 
  -3   2   2       71.04       75.69      2.60 o 
  -2   2   2      147.07      138.24      3.35 o 
  -1   2   2      659.48      688.16     18.95 o 
   0   2   2     1161.07     1116.54     33.64 o 
   1   2   2     1131.95     1080.17     26.03 o 
   2   2   2      304.76      334.51      8.65 o 
   3   2   2       18.94       24.46      2.70 o 
   4   2   2       70.39       70.44      2.67 o 
   5   2   2       24.13       25.51      2.28 o 
   6   2   2        1.74        0.48      1.17 o 
   7   2   2        1.60        1.26      1.29 o 
   8   2   2        3.51        3.36      1.31 o 
  -8   3   2        0.12        0.05      1.68 o 
  -7   3   2        7.49        6.68      1.97 o 
  -6   3   2      138.15      125.20      5.99 o 
  -5   3   2       18.15       16.52      1.51 o 
  -4   3   2        2.65        2.35      0.56 o 
  -3   3   2       93.89       96.64      2.68 o 
  -2   3   2     2441.19     2540.88     61.16 o 
  -1   3   2      204.89      230.92      5.79 o 
   0   3   2      175.12      170.34      5.40 o 
   1   3   2      124.59      126.81      3.70 o 
   2   3   2      131.23      124.86      3.81 o 
   3   3   2       43.75       37.44      1.78 o 
   4   3   2      125.36      123.72      4.16 o 
   5   3   2        5.66        6.63      1.21 o 
   6   3   2        6.00        4.50      1.25 o 
   7   3   2        1.05        1.73      1.11 o 
   8   3   2        0.10        0.69      1.25 o 
  -7   4   2        1.26        0.40      1.56 o 
  -6   4   2       14.72       18.65      2.60 o 
  -5   4   2      133.12      116.75      4.26 o 
  -4   4   2        2.05        2.94      0.86 o 
  -3   4   2       21.61       25.84      3.04 o 
  -2   4   2      107.27      111.47      2.99 o 
  -1   4   2      891.93      998.24     21.33 o 
   0   4   2       37.54       33.45      1.33 o 
   1   4   2       68.50       73.42      2.59 o 
   2   4   2      165.95      152.37      4.61 o 
   3   4   2       81.69       78.47      2.97 o 
   4   4   2      180.62      171.89      5.48 o 
   5   4   2       21.17       18.45      1.81 o 
   6   4   2        2.70        2.39      1.12 o 
   7   4   2        0.01        0.13      1.06 o 
  -7   5   2        1.57        2.14      1.74 o 
  -6   5   2        7.82       10.69      2.28 o 
  -5   5   2        3.97        3.14      1.67 o 
  -4   5   2       31.14       29.47      1.93 o 
  -3   5   2        8.08        7.32      1.06 o 
  -2   5   2        9.03        7.54      0.94 o 
  -1   5   2       68.04       62.72      2.11 o 
   0   5   2       15.64       17.86      1.13 o 
   1   5   2       23.04       29.57      1.63 o 
   2   5   2        7.68        7.27      1.67 o 
   3   5   2      123.66      122.89      4.26 o 
   4   5   2       80.13       85.75      3.51 o 
   5   5   2       24.50       21.89      1.96 o 
   6   5   2        4.66        6.08      1.44 o 
   7   5   2        0.17        0.86      1.25 o 
  -6   6   2       10.88        8.41      2.34 o 
  -5   6   2        0.23        0.13      1.47 o 
  -4   6   2        0.48       -0.93      1.36 o 
  -3   6   2       17.09       16.43      1.77 o 
  -2   6   2       23.12       21.80      1.65 o 
  -1   6   2       44.08       44.82      2.19 o 
   0   6   2      115.06      133.12      4.35 o 
   1   6   2       21.33       19.16      1.53 o 
   2   6   2       24.39       21.46      1.70 o 
   3   6   2        2.15        1.36      1.42 o 
   4   6   2        0.66       -0.31      1.65 o 
   5   6   2        0.62        0.31      1.21 o 
   6   6   2        0.59        0.95      1.26 o 
  -6   7   2       21.81       24.57      6.06 o 
  -5   7   2        1.06        1.74      1.76 o 
  -4   7   2        0.28       -1.15      1.42 o 
  -3   7   2        4.14        1.36      1.57 o 
  -2   7   2        5.41        2.55      1.09 o 
  -1   7   2       22.56       29.38      2.32 o 
   0   7   2       62.74       67.64      3.56 o 
   1   7   2        0.02       -1.17      0.78 o 
   2   7   2        5.68        5.88      1.87 o 
   3   7   2       72.37       86.25      3.72 o 
   4   7   2        2.41        4.28      1.35 o 
   5   7   2        1.77        2.27      1.33 o 
  -5   8   2        9.80        8.81      3.32 o 
  -4   8   2        6.89        1.73      1.91 o 
  -3   8   2        2.32        1.40      1.78 o 
  -2   8   2       22.99       22.20      2.34 o 
  -1   8   2        2.23        1.27      2.42 o 
   0   8   2        1.27        2.29      1.39 o 
   1   8   2        8.09        8.40      2.05 o 
   2   8   2        5.94        5.24      1.49 o 
   3   8   2        1.25       -0.07      1.16 o 
   4   8   2        3.35        2.35      1.45 o 
   5   8   2        3.19        2.21      1.78 o 
  -3   9   2       15.81       12.04      3.52 o 
  -2   9   2        0.39       -2.13      2.05 o 
  -1   9   2       25.11       26.24      2.72 o 
   0   9   2        4.66        7.59      1.85 o 
   1   9   2        0.13       -1.00      1.72 o 
   2   9   2        1.15        0.23      1.46 o 
   3   9   2        1.09        0.44      1.64 o 
  -7   0   3      144.91      162.96      7.06 o 
  -5   0   3       50.49       51.95      4.67 o 
  -3   0   3      184.88      185.58      9.75 o 
  -1   0   3     2003.63     1733.13     74.56 o 
   1   0   3       77.86       72.59      4.47 o 
   3   0   3      822.56      931.81     28.28 o 
   5   0   3       26.76       20.84      5.04 o 
   7   0   3       33.92       22.53      3.28 o 
  -8   1   3        4.37        4.34      3.20 o 
  -7   1   3      126.43      145.85      6.70 o 
  -6   1   3        0.63        0.23      0.96 o 
  -5   1   3        3.38        3.70      0.85 o 
  -4   1   3        0.09       -0.20      0.42 o 
  -3   1   3      265.85      285.04      6.55 o 
  -2   1   3     1811.92     1895.38     39.55 o 
  -1   1   3     3598.09     3377.58     99.06 o 
   0   1   3      449.32      451.53     12.45 o 
   1   1   3     1212.83     1250.99     33.33 o 
   2   1   3       58.54       71.29      2.00 o 
   3   1   3       53.69       58.25      1.91 o 
   4   1   3        2.54        2.81      0.62 o 
   5   1   3       11.48       11.77      1.13 o 
   6   1   3       22.61       17.76      1.69 o 
   7   1   3        1.68        1.51      1.03 o 
   8   1   3        1.47        4.31      1.79 o 
  -8   2   3        2.12       -0.64      1.61 o 
  -7   2   3       18.60       18.71      2.64 o 
  -6   2   3      261.72      259.87      8.01 o 
  -5   2   3       15.34       10.23      1.33 o 
  -4   2   3       54.93       60.87      2.04 o 
  -3   2   3       15.14       21.25      1.58 o 
  -2   2   3      235.34      238.60      5.44 o 
  -1   2   3     3539.89     3392.80     70.44 o 
   0   2   3      278.08      263.69     10.68 o 
   1   2   3       31.84       32.77      1.19 o 
   2   2   3      339.40      366.71      9.51 o 
   3   2   3      390.02      397.02      8.99 o 
   4   2   3        0.70        0.97      0.50 o 
   5   2   3        0.00       -1.28      1.76 o 
   6   2   3        2.60        0.80      1.20 o 
   7   2   3        7.21        5.07      1.69 o 
   8   2   3        5.52        5.98      1.58 o 
  -8   3   3        8.95       12.25      2.64 o 
  -7   3   3        8.74        6.59      3.32 o 
  -6   3   3        7.45       12.50      2.22 o 
  -5   3   3       95.56       89.14      4.83 o 
  -4   3   3        4.76        4.84      0.65 o 
  -3   3   3        8.06        8.36      0.69 o 
  -2   3   3       10.66        8.39      0.71 o 
  -1   3   3       74.75       80.55      2.18 o 
   0   3   3       88.89       85.24      2.63 o 
   1   3   3       31.33       40.42      1.63 o 
   2   3   3      910.91      959.78     23.58 o 
   3   3   3       85.57       85.82      3.08 o 
   4   3   3        7.97        8.54      1.11 o 
   5   3   3       25.16       22.85      2.39 o 
   6   3   3        5.80        7.49      1.40 o 
   7   3   3       12.35       13.08      1.82 o 
  -7   4   3        5.75        7.01      2.12 o 
  -6   4   3       39.11       39.86      3.58 o 
  -5   4   3       31.15       24.91      4.30 o 
  -4   4   3       33.71       30.08      1.83 o 
  -3   4   3      210.35      230.96      6.95 o 
  -2   4   3      320.78      318.20      7.31 o 
  -1   4   3      168.89      182.36      4.46 o 
   0   4   3       79.39       78.77      2.29 o 
   1   4   3      278.69      261.05      6.36 o 
   2   4   3        2.71        3.51      0.75 o 
   3   4   3       23.90       24.76      1.61 o 
   4   4   3        7.88       11.20      1.36 o 
   5   4   3        0.63       -0.54      1.13 o 
   6   4   3        0.44       -0.45      1.03 o 
   7   4   3        6.40        9.48      1.77 o 
  -7   5   3       25.00       30.88      3.60 o 
  -6   5   3        1.25        3.29      1.71 o 
  -5   5   3        6.31        2.83      1.63 o 
  -4   5   3        3.13        6.46      1.88 o 
  -3   5   3       54.11       46.78      2.22 o 
  -2   5   3      282.14      313.41      7.40 o 
  -1   5   3       31.12       29.21      1.35 o 
   0   5   3       15.17       17.92      1.07 o 
   1   5   3       11.82       14.69      1.25 o 
   2   5   3        9.94       13.31      1.27 o 
   3   5   3      329.06      324.89      9.16 o 
   4   5   3       40.22       44.40      2.47 o 
   5   5   3        0.93       -0.05      0.93 o 
   6   5   3       27.85       22.14      2.16 o 
   7   5   3        0.10        1.19      1.30 o 
  -6   6   3        4.59        6.08      2.22 o 
  -5   6   3        0.15       -0.33      1.45 o 
  -4   6   3       16.03       14.97      2.40 o 
  -3   6   3        8.58        5.21      1.75 o 
  -2   6   3       64.16       64.57      3.17 o 
  -1   6   3        3.59        4.74      1.37 o 
   0   6   3       19.56       20.83      1.56 o 
   1   6   3        0.73        0.01      0.78 o 
   2   6   3      239.92      243.59      7.86 o 
   3   6   3       22.04       22.27      1.92 o 
   4   6   3      121.26      118.40      4.56 o 
   5   6   3       14.92       14.20      1.79 o 
   6   6   3       11.99       15.95      2.03 o 
  -6   7   3        2.85        2.37      2.03 o 
  -5   7   3        1.11       -0.28      1.67 o 
  -4   7   3       11.53       11.34      2.45 o 
  -3   7   3        0.00       -1.39      1.32 o 
  -2   7   3        4.58        2.95      1.08 o 
  -1   7   3       92.47      104.95      4.64 o 
   0   7   3        2.89        3.63      1.35 o 
   1   7   3       11.09        7.78      1.30 o 
   2   7   3       36.54       40.94      2.53 o 
   3   7   3       93.49       94.00      5.03 o 
   4   7   3        6.28        6.29      1.56 o 
   5   7   3        1.73        1.59      1.29 o 
  -5   8   3        0.01       -1.58      1.91 o 
  -4   8   3        2.11        0.17      1.79 o 
  -3   8   3       46.23       43.51      5.24 o 
  -2   8   3       12.93       17.29      3.44 o 
  -1   8   3        9.37       11.58      1.82 o 
   0   8   3       28.69       25.14      3.24 o 
   1   8   3        0.36        1.32      1.36 o 
   2   8   3        1.93        2.82      1.36 o 
   3   8   3       16.17       19.02      2.38 o 
   4   8   3        3.26        3.41      1.48 o 
  -3   9   3        0.46        0.98      2.54 o 
  -2   9   3        2.69        2.79      2.46 o 
  -1   9   3        6.25        2.38      2.29 o 
   0   9   3        1.35        3.14      1.76 o 
   1   9   3       37.55       52.44      5.41 o 
   2   9   3       40.09       47.31      3.53 o 
   3   9   3        0.86        2.20      1.52 o 
  -6   0   4      241.02      242.65      9.10 o 
  -4   0   4       27.25       27.20      2.29 o 
  -2   0   4      552.83      480.49     18.31 o 
   0   0   4      480.60      507.15     25.77 o 
   2   0   4      319.06      348.29     13.40 o 
   4   0   4       24.44       21.70      1.78 o 
   6   0   4        2.26        1.55      1.22 o 
   8   0   4        3.20        4.51      2.46 o 
  -8   1   4        5.95        2.87      3.03 o 
  -7   1   4       70.95       74.90      3.62 o 
  -6   1   4      129.02      120.43      4.55 o 
  -5   1   4       47.86       49.52      2.68 o 
  -4   1   4       14.73       11.12      0.92 o 
  -3   1   4      356.09      364.09      8.20 o 
  -2   1   4       58.38       55.13      3.48 o 
  -1   1   4      894.86      764.90     18.84 o 
   0   1   4      109.14      116.52      2.69 o 
   1   1   4       18.52       15.30      0.65 o 
   2   1   4      190.48      243.28      5.63 o 
   3   1   4       43.41       45.06      1.67 o 
   4   1   4        6.63        6.13      0.78 o 
   5   1   4        7.86        6.94      0.94 o 
   6   1   4       33.57       23.20      1.87 o 
   7   1   4        2.78        2.23      1.16 o 
   8   1   4        4.50        3.97      1.61 o 
  -8   2   4        0.72       -0.49      2.87 o 
  -7   2   4       93.60       94.96      9.01 o 
  -6   2   4       41.32       41.96      2.54 o 
  -5   2   4        0.49        0.52      0.80 o 
  -4   2   4       32.12       41.00      1.62 o 
  -3   2   4       94.83       83.66      2.40 o 
  -2   2   4       15.42       12.82      1.05 o 
  -1   2   4        2.14        1.49      0.30 o 
   0   2   4       17.64       11.19      0.67 o 
   1   2   4        4.12        6.43      0.63 o 
   2   2   4      135.72      140.27      3.54 o 
   3   2   4      131.72      139.95      3.69 o 
   4   2   4       12.10       11.20      1.16 o 
   5   2   4       26.93       28.17      1.97 o 
   6   2   4        0.22        1.83      1.29 o 
   7   2   4       11.99       18.74      2.52 o 
  -8   3   4       30.20       35.24      3.89 o 
  -7   3   4        2.36        2.42      2.42 o 
  -6   3   4        0.17       -1.17      1.26 o 
  -5   3   4        2.15        1.64      0.92 o 
  -4   3   4        7.50        7.26      1.04 o 
  -3   3   4        0.22        3.47      0.65 o 
  -2   3   4     2630.69     2669.75     55.76 o 
  -1   3   4      625.21      578.73     12.50 o 
   0   3   4      113.35      125.10      3.12 o 
   1   3   4      297.74      340.81      8.43 o 
   2   3   4      139.39      155.29      4.61 o 
   3   3   4        2.78        2.43      0.88 o 
   4   3   4       32.82       28.16      2.88 o 
   5   3   4        0.22        0.18      0.83 o 
   6   3   4        0.00        0.98      1.00 o 
   7   3   4        0.10        0.19      1.07 o 
  -7   4   4       23.61       21.02      2.92 o 
  -6   4   4        4.59        2.17      1.65 o 
  -5   4   4       13.47       18.71      2.46 o 
  -4   4   4        8.33        5.28      1.62 o 
  -3   4   4       87.33       99.64      2.85 o 
  -2   4   4      343.08      296.36      6.88 o 
  -1   4   4        6.98        7.70      0.70 o 
   0   4   4       46.27       49.23      1.95 o 
   1   4   4      404.36      388.31      8.70 o 
   2   4   4       46.89       51.20      2.20 o 
   3   4   4       54.72       59.43      2.60 o 
   4   4   4       60.24       54.36      2.62 o 
   5   4   4        3.81        3.36      1.20 o 
   6   4   4       42.21       38.88      3.37 o 
   7   4   4        1.80        3.91      1.47 o 
  -7   5   4        1.09        0.68      1.74 o 
  -6   5   4       19.66       17.00      5.45 o 
  -5   5   4        5.09        3.56      1.88 o 
  -4   5   4        5.67        5.41      1.71 o 
  -3   5   4       29.31       32.32      2.85 o 
  -2   5   4      121.64      125.76      3.46 o 
  -1   5   4       83.94       88.40      2.64 o 
   0   5   4        2.08        2.95      0.91 o 
   1   5   4       25.01       22.48      1.49 o 
   2   5   4      541.01      548.78     14.30 o 
   3   5   4       70.33       68.83      2.95 o 
   4   5   4       11.57        7.93      1.37 o 
   5   5   4       25.19       24.79      2.15 o 
   6   5   4        7.46        7.69      1.57 o 
  -6   6   4        2.23        6.05      2.20 o 
  -5   6   4        5.82        3.39      2.87 o 
  -4   6   4        4.40        1.39      2.58 o 
  -3   6   4      110.16      101.69      5.26 o 
  -2   6   4        6.70        6.44      1.07 o 
  -1   6   4       22.95       26.08      1.45 o 
   0   6   4        1.91        1.81      0.81 o 
   1   6   4       29.21       29.09      2.01 o 
   2   6   4       13.07       17.48      1.62 o 
   3   6   4      178.06      176.73      5.83 o 
   4   6   4        3.03        1.15      1.09 o 
   5   6   4        0.88        1.43      1.26 o 
   6   6   4        0.78        2.05      1.31 o 
  -6   7   4        0.00       -2.06      1.73 o 
  -5   7   4        0.09       -1.11      1.59 o 
  -4   7   4        1.70        0.80      1.80 o 
  -3   7   4        2.66        3.86      1.81 o 
  -2   7   4        9.74        6.80      2.54 o 
  -1   7   4        1.44        1.54      1.08 o 
   0   7   4       13.54       15.69      1.57 o 
   1   7   4       24.50       25.21      4.05 o 
   2   7   4      131.34      132.25      8.11 o 
   3   7   4       60.85       64.74      3.21 o 
   4   7   4       22.77       22.55      2.21 o 
   5   7   4        0.08       -0.55      1.17 o 
  -5   8   4        0.03        0.35      2.08 o 
  -4   8   4        1.39        3.86      2.14 o 
  -3   8   4        3.80        6.06      2.95 o 
  -2   8   4        0.01        3.52      2.29 o 
  -1   8   4        4.90        7.62      2.62 o 
   0   8   4       17.16       18.88      2.20 o 
   1   8   4      124.60      148.63      6.28 o 
   2   8   4        0.00        1.29      1.24 o 
   3   8   4       31.95       33.87      3.70 o 
   4   8   4        8.67        8.90      1.79 o 
  -3   9   4        2.62        4.10      2.95 o 
  -2   9   4        0.01        2.62      2.62 o 
  -1   9   4        0.15       -1.72      2.05 o 
   0   9   4       38.02       30.97      4.18 o 
   1   9   4       32.37       37.60      3.24 o 
   2   9   4        4.41        8.87      2.12 o 
   3   9   4        0.30        1.38      1.46 o 
  -5   0   5      151.35      174.93      8.85 o 
  -3   0   5        8.31       12.70      2.62 o 
  -1   0   5       91.75      106.73      4.59 o 
   1   0   5      989.62     1045.20     48.26 o 
   3   0   5      247.92      254.61      8.61 o 
   5   0   5       11.47       10.23      1.55 o 
   7   0   5        0.72        3.36      2.05 o 
  -7   1   5       30.39       42.69      5.00 o 
  -6   1   5      111.70      113.17      4.40 o 
  -5   1   5        2.54        0.67      0.87 o 
  -4   1   5       25.57       27.27      1.87 o 
  -3   1   5      866.48      970.42     23.54 o 
  -2   1   5      290.70      304.22      9.75 o 
  -1   1   5        1.18        1.43      0.34 o 
   0   1   5      247.85      248.16      5.46 o 
   1   1   5        5.55        7.98      0.93 o 
   2   1   5      136.84      132.70      3.37 o 
   3   1   5        3.95        7.10      0.74 o 
   4   1   5       18.41       14.76      2.02 o 
   5   1   5       58.17       59.04      2.36 o 
   6   1   5        0.82       -0.88      0.84 o 
   7   1   5        0.18        1.29      1.10 o 
  -8   2   5        0.15        3.03      3.20 o 
  -7   2   5       14.92       18.35      2.74 o 
  -6   2   5        0.14       -1.02      1.01 o 
  -5   2   5       51.23       46.90      5.13 o 
  -4   2   5       15.49       22.59      1.57 o 
  -3   2   5      193.69      270.99      6.32 o 
  -2   2   5        2.40        2.72      0.64 o 
  -1   2   5        3.13        3.88      0.51 o 
   0   2   5      116.54      130.71      3.11 o 
   1   2   5      183.33      213.99      9.17 o 
   2   2   5      253.43      272.38      6.33 o 
   3   2   5      108.88       99.56      2.88 o 
   4   2   5       15.86       13.38      1.30 o 
   5   2   5        1.42        0.13      0.86 o 
   6   2   5        7.90        7.82      1.35 o 
   7   2   5        1.25        1.07      1.36 o 
  -8   3   5       11.72       11.55      4.67 o 
  -7   3   5       10.01       11.13      2.39 o 
  -6   3   5        0.59        0.42      1.50 o 
  -5   3   5        0.97       -0.26      0.94 o 
  -4   3   5       47.36       54.72      2.82 o 
  -3   3   5        4.50        4.26      0.81 o 
  -2   3   5       15.72       14.97      0.79 o 
  -1   3   5       21.69       29.60      1.09 o 
   0   3   5      292.91      311.25      8.19 o 
   1   3   5      392.76      418.96     13.35 o 
   2   3   5      497.08      537.22     11.84 o 
   3   3   5       58.22       53.80      2.35 o 
   4   3   5        9.84       11.18      1.88 o 
   5   3   5       37.91       37.88      2.32 o 
   6   3   5        2.75        6.30      1.43 o 
   7   3   5        0.01        0.86      1.23 o 
  -7   4   5       12.37       12.96      2.62 o 
  -6   4   5        0.25       -0.01      1.48 o 
  -5   4   5        3.59        3.64      1.68 o 
  -4   4   5       22.28       24.18      2.82 o 
  -3   4   5       53.03       58.22      2.45 o 
  -2   4   5        0.19        0.65      0.41 o 
  -1   4   5       86.50       80.38      2.62 o 
   0   4   5       43.02       38.08      1.38 o 
   1   4   5      157.60      169.97      4.98 o 
   2   4   5      141.67      146.44      4.59 o 
   3   4   5       52.04       49.11      2.88 o 
   4   4   5       14.69       15.27      1.58 o 
   5   4   5        0.23        1.28      1.04 o 
   6   4   5        4.00        6.07      2.20 o 
   7   4   5        2.24        6.09      1.66 o 
  -7   5   5        6.95        9.52      3.81 o 
  -6   5   5        2.83        2.27      1.84 o 
  -5   5   5        2.56        2.26      1.57 o 
  -4   5   5       57.28       47.04      3.52 o 
  -3   5   5      228.23      222.01      8.69 o 
  -2   5   5      209.73      214.14      6.41 o 
  -1   5   5        0.05        0.16      0.48 o 
   0   5   5        2.91        2.39      0.69 o 
   1   5   5      117.02      119.65      5.50 o 
   2   5   5        3.17        2.33      0.88 o 
   3   5   5       36.61       33.36      3.52 o 
   4   5   5        6.18        4.21      1.23 o 
   5   5   5       30.85       33.36      2.47 o 
   6   5   5       14.20       17.63      2.07 o 
  -6   6   5        0.02        1.12      1.86 o 
  -5   6   5        0.63        2.49      1.72 o 
  -4   6   5       16.56       19.17      2.67 o 
  -3   6   5       38.30       35.42      4.59 o 
  -2   6   5        0.87        0.77      1.16 o 
  -1   6   5        4.12        2.01      1.25 o 
   0   6   5       67.80       66.29      2.95 o 
   1   6   5        0.29       -0.15      0.75 o 
   2   6   5        7.28        7.19      1.25 o 
   3   6   5       22.95       25.18      2.13 o 
   4   6   5        5.36        3.22      1.64 o 
   5   6   5       20.02       19.99      2.80 o 
   6   6   5       56.33       67.31      5.78 o 
  -5   7   5        0.94       -1.82      1.75 o 
  -4   7   5       30.45       32.55      7.01 o 
  -3   7   5        0.41       -0.23      1.47 o 
  -2   7   5        3.13        4.42      2.21 o 
  -1   7   5       12.78       13.03      2.79 o 
   0   7   5       73.02       77.39      5.16 o 
   1   7   5       75.79       87.27      3.58 o 
   2   7   5        2.11        3.92      1.35 o 
   3   7   5        4.76        5.58      1.40 o 
   4   7   5        2.42        1.54      1.28 o 
   5   7   5       13.55       14.04      2.01 o 
  -4   8   5        0.04       -0.55      1.85 o 
  -3   8   5        6.41        4.59      2.70 o 
  -2   8   5        7.20        4.18      2.54 o 
  -1   8   5        1.89       -0.25      1.88 o 
   0   8   5       20.03       22.78      3.44 o 
   1   8   5        0.02        1.09      1.14 o 
   2   8   5       37.47       48.20      2.93 o 
   3   8   5        8.83       10.63      1.79 o 
   4   8   5       11.20        7.92      1.80 o 
  -3   9   5        0.18        1.88      2.62 o 
  -2   9   5        1.58        3.93      2.70 o 
  -1   9   5        0.92        1.15      2.38 o 
   0   9   5        6.70        4.83      2.54 o 
   1   9   5        0.14       -0.41      2.21 o 
   2   9   5       48.40       65.49      4.13 o 
  -8   0   6        6.99        4.67      2.87 o 
  -6   0   6      174.55      182.63     11.22 o 
  -4   0   6      683.58      833.29     25.70 o 
  -2   0   6      117.11      139.97      4.72 o 
   0   0   6      206.27      169.53      5.49 o 
   2   0   6      184.36      189.23      6.84 o 
   4   0   6        3.64        2.70      2.17 o 
   6   0   6       72.91       68.73      4.18 o 
  -7   1   6        8.40       12.54      3.03 o 
  -6   1   6        0.81        0.08      2.05 o 
  -5   1   6      238.36      239.92      8.64 o 
  -4   1   6      101.02       91.28      3.35 o 
  -3   1   6      295.12      309.68      7.95 o 
  -2   1   6       80.85       81.07      2.62 o 
  -1   1   6      235.91      242.52      6.34 o 
   0   1   6      972.24     1028.95     21.63 o 
   1   1   6      675.63      643.95     13.82 o 
   2   1   6      171.04      195.19      4.72 o 
   3   1   6       66.93       75.81      2.39 o 
   4   1   6       26.78       21.65      1.41 o 
   5   1   6        6.19        7.99      1.29 o 
   6   1   6       17.24       14.37      1.64 o 
   7   1   6        4.01        1.99      1.14 o 
  -6   2   6       16.79       13.21      1.69 o 
  -5   2   6       10.45       10.46      1.42 o 
  -4   2   6       35.04       31.85      2.09 o 
  -3   2   6       28.47       32.32      1.91 o 
  -2   2   6        0.60       -0.45      0.41 o 
  -1   2   6       38.77       32.00      1.34 o 
   0   2   6      943.80      961.73     28.64 o 
   1   2   6      408.11      516.61     12.01 o 
   2   2   6        1.53        2.12      0.50 o 
   3   2   6        1.01        0.48      0.43 o 
   4   2   6        4.65        7.61      1.09 o 
   5   2   6       64.35       57.40      2.77 o 
   6   2   6        5.24        8.13      1.44 o 
   7   2   6        0.16        0.71      1.32 o 
  -8   3   6       30.55       26.96      5.65 o 
  -7   3   6       29.84       32.36      5.74 o 
  -6   3   6        0.06       -1.33      1.30 o 
  -5   3   6        3.65        2.91      1.07 o 
  -4   3   6        1.32        1.55      0.87 o 
  -3   3   6      136.44      140.18      5.24 o 
  -2   3   6       60.93       67.88      2.48 o 
  -1   3   6       17.40       23.18      0.95 o 
   0   3   6      227.32      227.15      5.25 o 
   1   3   6      180.40      215.67      8.85 o 
   2   3   6        0.05        0.79      0.58 o 
   3   3   6       85.04       84.58      3.89 o 
   4   3   6       73.39       68.82      3.64 o 
   5   3   6       20.27       25.79      4.51 o 
   6   3   6        6.59        6.20      1.43 o 
   7   3   6        0.25        0.89      1.24 o 
  -7   4   6        7.73        9.57      2.56 o 
  -6   4   6        0.60        0.83      1.67 o 
  -5   4   6        0.49       -0.89      1.38 o 
  -4   4   6       47.05       56.85      2.64 o 
  -3   4   6      115.05      124.19      4.20 o 
  -2   4   6       62.05       66.25      3.01 o 
  -1   4   6        8.48        7.61      0.73 o 
   0   4   6       28.60       37.30      1.68 o 
   1   4   6      195.30      202.10      5.77 o 
   2   4   6       53.95       48.09      2.18 o 
   3   4   6       39.08       39.76      2.12 o 
   4   4   6      165.18      178.99      7.64 o 
   5   4   6      116.53      123.80      4.68 o 
   6   4   6        9.19       13.15      1.80 o 
   7   4   6        1.53        2.57      1.67 o 
  -7   5   6        2.53        2.44      2.19 o 
  -6   5   6        0.82        1.13      1.91 o 
  -5   5   6       10.53       15.69      2.55 o 
  -4   5   6       32.39       26.70      2.93 o 
  -3   5   6        2.13        1.55      0.92 o 
  -2   5   6       25.27       25.80      2.41 o 
  -1   5   6      142.96      127.44      4.10 o 
   0   5   6        4.47        4.57      0.82 o 
   1   5   6        2.44        2.76      0.82 o 
   2   5   6        9.32        6.36      1.05 o 
   3   5   6        2.89        2.73      1.00 o 
   4   5   6        6.95        7.41      1.38 o 
   5   5   6       35.35       34.82      2.53 o 
   6   5   6       12.10       13.53      3.21 o 
  -6   6   6        2.37        1.47      1.97 o 
  -5   6   6       48.11       48.65     12.09 o 
  -4   6   6       15.35       14.73      2.50 o 
  -3   6   6       62.12       57.15      3.79 o 
  -2   6   6        7.38        6.57      1.70 o 
  -1   6   6       33.18       35.06      3.28 o 
   0   6   6       26.39       22.61      2.09 o 
   1   6   6        4.50        5.26      1.07 o 
   2   6   6        9.91       10.75      2.05 o 
   3   6   6       18.66       17.60      1.80 o 
   4   6   6        1.31        0.99      1.19 o 
   5   6   6        0.29        0.02      1.15 o 
  -5   7   6        0.54       -1.44      1.71 o 
  -4   7   6       61.60       59.66      4.59 o 
  -3   7   6       50.32       52.72      4.30 o 
  -2   7   6        1.10        0.41      1.72 o 
  -1   7   6       16.24       20.32      3.20 o 
   0   7   6        3.45        5.06      1.45 o 
   1   7   6        0.00        0.29      0.96 o 
   2   7   6        2.12        2.74      1.16 o 
   3   7   6        0.47        1.10      1.13 o 
   4   7   6        7.91        7.70      1.60 o 
   5   7   6        1.64        1.61      1.39 o 
  -4   8   6        6.43        7.95      3.20 o 
  -3   8   6        1.96        2.95      2.54 o 
  -2   8   6        0.24       -0.74      2.05 o 
  -1   8   6        7.29        8.44      2.62 o 
   0   8   6       80.87       91.93      6.55 o 
   1   8   6       27.35       22.19      2.79 o 
   2   8   6        3.09        5.41      1.53 o 
   3   8   6        0.12       -0.69      1.18 o 
   4   8   6        0.00        0.76      1.36 o 
  -2   9   6        4.80        1.07      2.54 o 
  -1   9   6        0.56       -0.49      2.13 o 
   0   9   6        3.35        0.00      2.46 o 
   1   9   6       22.52       26.46      4.01 o 
   2   9   6        0.40       -1.47      1.97 o 
  -7   0   7        0.44        1.39      2.38 o 
  -5   0   7       79.89       83.82      6.39 o 
  -3   0   7        0.03       -0.12      0.56 o 
  -1   0   7      338.45      392.62     12.04 o 
   1   0   7      364.56      397.33     17.53 o 
   3   0   7       76.99       81.82      3.61 o 
   5   0   7      247.86      229.57      8.61 o 
   7   0   7       11.04       14.34      3.03 o 
  -8   1   7        4.40        7.14      2.29 o 
  -7   1   7        5.90        5.25      2.42 o 
  -6   1   7       58.11       50.50      7.37 o 
  -5   1   7       77.25       82.25      4.48 o 
  -4   1   7       83.02       88.93      3.34 o 
  -3   1   7      105.16       96.06      4.74 o 
  -2   1   7      173.56      197.31      5.47 o 
  -1   1   7      305.61      322.07      7.06 o 
   0   1   7      591.10      659.25     14.09 o 
   1   1   7        3.03        7.57      1.03 o 
   2   1   7      279.82      307.84      7.11 o 
   3   1   7        0.94        0.87      0.48 o 
   4   1   7       55.22       58.21      2.53 o 
   5   1   7        1.17        0.44      0.85 o 
   6   1   7       46.81       46.06      2.76 o 
   7   1   7        4.56        7.91      1.55 o 
  -8   2   7        0.00        0.41      2.70 o 
  -7   2   7       12.66       13.44      3.28 o 
  -6   2   7       32.88       34.49      4.18 o 
  -5   2   7      117.50      131.20      6.80 o 
  -4   2   7      199.17      230.66      6.91 o 
  -3   2   7       51.35       51.44      2.19 o 
  -2   2   7       22.34       14.17      1.08 o 
  -1   2   7      191.97      186.01      4.29 o 
   0   2   7       78.06       83.01      2.63 o 
   1   2   7        1.60        1.06      0.50 o 
   2   2   7        7.92        6.76      0.70 o 
   3   2   7      164.14      166.40      4.39 o 
   4   2   7      249.50      245.50      7.24 o 
   5   2   7      112.00      110.68      4.19 o 
   6   2   7        0.48       -0.18      0.92 o 
   7   2   7        5.86        8.86      1.60 o 
  -6   3   7       10.14        9.59      3.03 o 
  -5   3   7       40.67       38.27      2.79 o 
  -4   3   7      176.88      180.00      6.72 o 
  -3   3   7        5.85        4.84      0.97 o 
  -2   3   7        5.25        4.15      0.76 o 
  -1   3   7      122.57      126.63      3.18 o 
   0   3   7       99.42      115.54      2.97 o 
   1   3   7       14.66       15.48      0.99 o 
   2   3   7        2.77        2.27      0.92 o 
   3   3   7        5.55        5.39      1.24 o 
   4   3   7      189.54      201.19     14.58 o 
   5   3   7      108.81      102.78      8.68 o 
   6   3   7        3.24        4.14      1.57 o 
   7   3   7        0.20        0.41      1.53 o 
  -7   4   7        2.73        3.28      3.44 o 
  -6   4   7        3.72        1.81      1.92 o 
  -5   4   7       30.23       22.07      2.83 o 
  -4   4   7       20.12       23.73      4.10 o 
  -3   4   7      137.51      151.58      5.75 o 
  -2   4   7       76.65       65.39      2.58 o 
  -1   4   7      216.28      184.51      5.34 o 
   0   4   7        2.43        2.31      0.51 o 
   1   4   7      102.79      104.95      4.64 o 
   2   4   7        5.17        7.58      1.05 o 
   3   4   7       61.03       58.99      3.34 o 
   4   4   7       59.79       60.20      5.03 o 
   5   4   7        0.01        1.69      1.08 o 
   6   4   7        1.42        2.18      1.26 o 
  -7   5   7        6.26        4.55      2.46 o 
  -6   5   7        0.70       -1.18      1.71 o 
  -5   5   7       19.50       19.35      2.81 o 
  -4   5   7      114.37       96.38      5.25 o 
  -3   5   7      199.99      198.57      7.35 o 
  -2   5   7        6.66        5.45      1.00 o 
  -1   5   7        0.40        0.25      0.75 o 
   0   5   7       13.91       12.50      1.83 o 
   1   5   7       15.57       14.45      1.69 o 
   2   5   7        2.16        3.43      0.96 o 
   3   5   7       16.39       15.82      1.62 o 
   4   5   7        0.12       -1.37      1.01 o 
   5   5   7       27.61       30.34      2.46 o 
   6   5   7        2.90        1.04      1.32 o 
  -6   6   7        5.66        5.72      2.46 o 
  -5   6   7        0.01        2.01      1.97 o 
  -4   6   7        9.03        7.94      2.22 o 
  -3   6   7       27.26       33.02      4.10 o 
  -2   6   7        4.41        3.45      1.28 o 
  -1   6   7      102.37       96.65     12.04 o 
   0   6   7      261.46      267.78     28.51 o 
   1   6   7       15.17       20.53      3.79 o 
   2   6   7       23.24       23.66      2.51 o 
   3   6   7        4.22        4.57      1.23 o 
   4   6   7        3.38        2.65      1.29 o 
   5   6   7        9.45       12.49      1.88 o 
  -5   7   7        0.09        0.47      2.21 o 
  -4   7   7       75.74       69.89      4.80 o 
  -3   7   7        0.38       -2.38      1.80 o 
  -2   7   7       10.89        8.19      2.62 o 
  -1   7   7       66.55       70.95      5.41 o 
   0   7   7       60.72       65.84      8.19 o 
   1   7   7       14.00       14.73      3.81 o 
   2   7   7        1.52        1.66      1.71 o 
   3   7   7        0.92        0.45      1.09 o 
   4   7   7        1.83        1.16      1.29 o 
  -4   8   7        3.35        2.54      2.62 o 
  -3   8   7       22.82       18.52      3.77 o 
  -2   8   7        0.12       -0.57      1.72 o 
  -1   8   7       11.53       12.86      3.11 o 
   0   8   7        0.21        4.18      2.21 o 
   1   8   7       10.28       10.87      2.06 o 
   2   8   7        5.12        4.01      1.63 o 
   3   8   7        5.60        4.05      1.59 o 
  -2   9   7        0.28        1.31      2.54 o 
  -1   9   7        1.60       -0.08      2.13 o 
   0   9   7       11.48       14.42      3.20 o 
   1   9   7        0.01       -2.13      1.88 o 
  -8   0   8        0.43        0.74      2.79 o 
  -6   0   8        6.12        5.90      2.87 o 
  -4   0   8       98.84      133.39      8.28 o 
  -2   0   8      155.13      171.73      5.70 o 
   0   0   8       19.21       39.20      1.82 o 
   2   0   8       52.65       61.14      2.78 o 
   4   0   8      205.81      184.85      7.08 o 
   6   0   8       37.73       50.22      4.51 o 
  -8   1   8        1.45        2.34      2.83 o 
  -7   1   8        2.33        1.35      1.91 o 
  -6   1   8        3.89        3.76      1.82 o 
  -5   1   8        2.79        0.03      2.62 o 
  -4   1   8       18.00       19.78      2.22 o 
  -3   1   8        7.74       12.14      1.32 o 
  -2   1   8       86.55       76.46      2.59 o 
  -1   1   8        0.12        0.42      0.33 o 
   0   1   8       51.34       68.73      1.94 o 
   1   1   8       96.31       94.96      2.56 o 
   2   1   8        9.08        8.45      0.75 o 
   3   1   8      158.97      166.93      4.42 o 
   4   1   8      108.12      104.91      3.33 o 
   5   1   8       86.99       90.49      3.68 o 
   6   1   8        1.57        2.25      1.07 o 
   7   1   8        2.25        1.39      1.36 o 
  -7   2   8        6.56        8.46      2.28 o 
  -6   2   8       28.70       26.93      3.01 o 
  -5   2   8       57.08       64.44      4.55 o 
  -4   2   8       76.76       87.66      3.42 o 
  -3   2   8        0.04        0.56      0.66 o 
  -2   2   8       29.18       23.02      2.88 o 
  -1   2   8       29.39       22.90      1.61 o 
   0   2   8      152.76      171.44      4.12 o 
   1   2   8       94.16       97.67      2.92 o 
   2   2   8        3.21        4.23      0.64 o 
   3   2   8       96.52       83.88      2.69 o 
   4   2   8      337.15      339.96     11.01 o 
   5   2   8        0.63       -0.56      0.82 o 
   6   2   8       19.62       17.43      2.08 o 
   7   2   8        3.37        4.46      1.39 o 
  -7   3   8        5.05        2.38      2.87 o 
  -6   3   8        0.99        0.22      2.66 o 
  -5   3   8      131.20      121.26      5.95 o 
  -4   3   8       95.48      100.23      3.78 o 
  -3   3   8       44.51       44.28      2.12 o 
  -2   3   8      138.99      143.18      4.43 o 
  -1   3   8        0.02       -0.26      0.46 o 
   0   3   8        6.97        8.77      0.72 o 
   1   3   8       13.84       15.45      0.95 o 
   2   3   8       15.98       15.11      2.83 o 
   3   3   8       50.24       47.96      3.85 o 
   4   3   8       46.11       44.65      2.99 o 
   5   3   8        0.23       -1.07      1.12 o 
   6   3   8        7.67       10.88      2.83 o 
  -6   4   8        6.04        2.62      2.54 o 
  -5   4   8       22.17       23.60      3.69 o 
  -4   4   8       48.23       49.74      2.60 o 
  -3   4   8        6.93        6.42      1.13 o 
  -2   4   8       65.83       63.93      2.57 o 
  -1   4   8        6.10        5.18      1.30 o 
   0   4   8       66.01       64.26      2.37 o 
   1   4   8       38.02       47.98      2.43 o 
   2   4   8       16.93       13.03      1.29 o 
   3   4   8        4.04        5.01      1.13 o 
   4   4   8       34.40       33.76      3.61 o 
   5   4   8       45.57       48.56      4.68 o 
   6   4   8        0.13        1.55      1.26 o 
  -6   5   8       23.26       22.86      4.34 o 
  -5   5   8        1.02        2.21      2.29 o 
  -4   5   8       28.91       27.78      3.85 o 
  -3   5   8       18.06       20.22      2.75 o 
  -2   5   8       14.11       13.27      1.41 o 
  -1   5   8      271.39      254.04      8.37 o 
   0   5   8        8.95        9.48      1.42 o 
   1   5   8       51.92       52.29      2.53 o 
   2   5   8        7.25        6.53      1.20 o 
   3   5   8        0.45       -0.25      0.86 o 
   4   5   8        8.76       10.74      2.20 o 
   5   5   8        3.90        4.52      1.45 o 
   6   5   8        0.73        4.30      1.48 o 
  -6   6   8        0.20       -0.57      2.70 o 
  -5   6   8       61.65       39.33      5.00 o 
  -4   6   8        7.58        9.34      2.79 o 
  -3   6   8       73.84       71.22     10.28 o 
  -2   6   8       32.11       24.18      1.86 o 
  -1   6   8       69.52       62.84      5.82 o 
   0   6   8        8.84       11.21      2.46 o 
   1   6   8        0.37       -0.94      1.11 o 
   2   6   8        0.15       -1.06      0.98 o 
   3   6   8        0.77        2.27      1.13 o 
   4   6   8        5.80        6.81      1.51 o 
   5   6   8        0.15        1.04      1.19 o 
  -5   7   8        2.39        1.80      2.62 o 
  -4   7   8       76.68       79.31      6.80 o 
  -3   7   8        4.37        3.61      2.29 o 
  -2   7   8        8.59        7.46      2.62 o 
  -1   7   8       15.06       15.77      2.11 o 
   0   7   8        0.88        2.43      2.09 o 
   1   7   8        3.01        3.40      1.45 o 
   2   7   8        0.07       -1.25      1.31 o 
   3   7   8       21.47       20.71      2.07 o 
   4   7   8        8.62        8.87      1.70 o 
  -4   8   8        0.13        1.15      2.54 o 
  -3   8   8        1.45        1.72      2.29 o 
  -2   8   8        1.39       -2.46      1.64 o 
  -1   8   8       15.41       17.53      3.28 o 
   0   8   8       53.78       58.34      5.24 o 
   1   8   8        4.21        4.04      1.88 o 
   2   8   8        5.83        6.10      1.92 o 
   3   8   8        9.23       13.84      4.59 o 
  -1   9   8        0.29       -2.29      2.13 o 
   0   9   8        1.35        1.23      2.29 o 
  -7   0   9        7.33        8.60      3.44 o 
  -5   0   9        9.39        9.26      2.95 o 
  -3   0   9        1.27        2.62      1.39 o 
  -1   0   9     1494.88     1512.41     44.92 o 
   1   0   9        0.79       -0.38      0.45 o 
   3   0   9      693.97      661.51     25.52 o 
   5   0   9       39.63       42.50      2.97 o 
  -7   1   9       22.08       27.00      3.39 o 
  -6   1   9        9.87       11.88      2.40 o 
  -5   1   9        3.72        2.47      2.01 o 
  -4   1   9        1.98        1.19      1.14 o 
  -3   1   9       19.41       16.75      1.87 o 
  -2   1   9       27.63       35.77      1.61 o 
  -1   1   9        0.76        0.85      0.39 o 
   0   1   9       21.14       32.82      1.23 o 
   1   1   9       10.45        8.06      0.76 o 
   2   1   9       76.89       85.86      2.58 o 
   3   1   9       83.51       82.93      2.73 o 
   4   1   9        5.93        3.55      0.91 o 
   5   1   9        0.08       -1.15      0.77 o 
   6   1   9        9.54       10.47      1.58 o 
  -7   2   9        0.05        0.17      2.01 o 
  -6   2   9        5.92        1.63      2.91 o 
  -5   2   9       19.63       20.46      2.61 o 
  -4   2   9        0.03       -0.84      1.93 o 
  -3   2   9        1.42       -0.12      0.67 o 
  -2   2   9       45.54       49.17      2.50 o 
  -1   2   9        1.09        0.68      0.55 o 
   0   2   9       58.50       59.42      1.86 o 
   1   2   9        1.63        2.03      0.53 o 
   2   2   9       12.86       14.50      1.04 o 
   3   2   9       15.50       16.85      1.71 o 
   4   2   9       70.14       69.26      3.03 o 
   5   2   9        1.81        3.80      1.21 o 
   6   2   9        8.03        9.22      1.57 o 
  -7   3   9        1.31        0.49      2.87 o 
  -6   3   9       14.59       16.13      2.44 o 
  -5   3   9       11.49       11.50      2.10 o 
  -4   3   9       12.58       12.70      1.54 o 
  -3   3   9       29.96       30.58      2.28 o 
  -2   3   9       27.92       28.81      1.59 o 
  -1   3   9        2.54        3.61      0.76 o 
   0   3   9        0.25       -0.43      0.50 o 
   1   3   9       21.31       17.96      1.05 o 
   2   3   9        0.06       -0.73      0.72 o 
   3   3   9       78.27       74.96      3.84 o 
   4   3   9        1.51        3.71      1.43 o 
   5   3   9       18.02       12.66      2.05 o 
   6   3   9        2.35        2.63      1.59 o 
  -7   4   9        0.88        3.61      3.36 o 
  -6   4   9       81.26       73.99      7.29 o 
  -5   4   9        0.04       -0.62      1.14 o 
  -4   4   9       29.89       29.00      2.11 o 
  -3   4   9       53.41       50.06      2.44 o 
  -2   4   9       79.67       73.42      2.86 o 
  -1   4   9       73.02       66.49      3.37 o 
   0   4   9        1.15       -0.20      0.64 o 
   1   4   9        9.75       10.83      2.51 o 
   2   4   9        0.82        0.70      0.80 o 
   3   4   9       32.52       32.95      2.18 o 
   4   4   9       35.93       30.87      2.29 o 
   5   4   9        1.40        1.76      1.19 o 
   6   4   9        4.30        4.82      1.46 o 
  -6   5   9        0.17       -2.62      2.70 o 
  -5   5   9       50.55       47.85      4.08 o 
  -4   5   9        0.48        0.53      1.53 o 
  -3   5   9       88.80       90.66      3.63 o 
  -2   5   9        2.99        5.28      1.08 o 
  -1   5   9       15.90       18.02      1.66 o 
   0   5   9       34.70       31.57      5.49 o 
   1   5   9        3.15        1.48      1.23 o 
   2   5   9        3.37        3.99      1.08 o 
   3   5   9       23.75       28.78      2.19 o 
   4   5   9       10.12       11.09      3.64 o 
   5   5   9        1.23        2.03      1.35 o 
  -5   6   9        0.11        1.13      2.17 o 
  -4   6   9       10.42       10.59      2.31 o 
  -3   6   9        0.08        0.56      1.45 o 
  -2   6   9      162.40      158.65     11.88 o 
  -1   6   9       33.91       36.92      9.42 o 
   0   6   9       80.11       72.73      8.11 o 
   1   6   9        0.57        0.54      1.12 o 
   2   6   9        0.01       -0.36      1.07 o 
   3   6   9       54.71       57.83      5.74 o 
   4   6   9        8.60       11.44      1.82 o 
  -4   7   9        0.31        2.58      1.91 o 
  -3   7   9       12.82       10.98      3.03 o 
  -2   7   9        0.62        0.33      2.05 o 
  -1   7   9       79.53       73.00     11.59 o 
   0   7   9        2.46        4.24      1.50 o 
   1   7   9        1.70        1.74      1.32 o 
   2   7   9        9.63       12.01      2.05 o 
   3   7   9        1.07        1.82      1.47 o 
   4   7   9        1.33        0.60      1.33 o 
  -3   8   9        0.00       -2.13      2.13 o 
  -2   8   9        2.22        1.64      2.38 o 
  -1   8   9        0.00       -2.29      1.72 o 
   0   8   9        0.70        1.15      2.13 o 
   1   8   9        1.20       -0.48      1.68 o 
   2   8   9        2.08        3.95      1.81 o 
  -6   0  10        5.29        7.70      3.36 o 
  -4   0  10       39.50       52.85      4.83 o 
  -2   0  10       74.90       76.44      5.00 o 
   0   0  10       12.34        8.27      1.31 o 
   2   0  10      116.26      116.14      5.98 o 
   4   0  10        4.22        5.14      1.56 o 
   6   0  10       14.51       20.07      3.20 o 
  -7   1  10        5.61        7.79      2.46 o 
  -6   1  10        6.50        8.54      2.43 o 
  -5   1  10        1.02       -1.17      1.42 o 
  -4   1  10        1.00        1.00      1.38 o 
  -3   1  10        6.89        8.12      1.49 o 
  -2   1  10       85.50       98.34      3.24 o 
  -1   1  10       38.90       36.03      1.63 o 
   0   1  10       46.56       49.95      1.65 o 
   1   1  10       19.05       19.52      1.10 o 
   2   1  10      300.25      280.03      6.69 o 
   3   1  10      178.15      183.79      4.90 o 
   4   1  10        9.76        8.47      1.31 o 
   5   1  10        5.62        6.19      1.27 o 
   6   1  10        4.23        5.83      1.47 o 
  -7   2  10        3.95        3.84      2.10 o 
  -6   2  10       14.92       13.68      2.63 o 
  -5   2  10       28.85       29.63      3.08 o 
  -4   2  10        3.56        2.86      1.46 o 
  -3   2  10      111.88      125.48      5.86 o 
  -2   2  10      333.50      351.48      9.45 o 
  -1   2  10      223.09      237.69     16.18 o 
   0   2  10        1.75        1.63      0.64 o 
   1   2  10       15.52       19.24      2.25 o 
   2   2  10       80.54       84.02      4.58 o 
   3   2  10       74.04       73.88      3.05 o 
   4   2  10        2.21        2.87      1.03 o 
   5   2  10        3.32        2.60      1.15 o 
   6   2  10        0.66        1.86      1.20 o 
  -7   3  10       36.00       32.53      5.65 o 
  -6   3  10       19.22       20.90      6.51 o 
  -5   3  10       26.16       17.72      2.91 o 
  -4   3  10        8.11        6.07      1.72 o 
  -3   3  10        1.36        1.68      0.89 o 
  -2   3  10       13.50       10.47      1.20 o 
  -1   3  10        0.34        1.79      0.74 o 
   0   3  10       17.07       14.69      1.91 o 
   1   3  10       12.44       15.15      1.25 o 
   2   3  10       82.79       85.86      4.04 o 
   3   3  10       27.19       26.06      2.40 o 
   4   3  10       17.62       16.54      2.14 o 
   5   3  10        0.19        0.10      1.26 o 
   6   3  10        2.30        3.33      1.75 o 
  -6   4  10       53.75       53.58      6.88 o 
  -5   4  10        2.88        1.96      1.50 o 
  -4   4  10        0.47       -0.18      1.03 o 
  -3   4  10       57.91       60.24      2.81 o 
  -2   4  10      345.49      346.32      9.58 o 
  -1   4  10       73.53       70.71      2.74 o 
   0   4  10        2.59        2.77      1.10 o 
   1   4  10        0.98        0.36      0.92 o 
   2   4  10       16.00       14.96      1.53 o 
   3   4  10       11.15       11.58      1.53 o 
   4   4  10       11.89       13.59      1.85 o 
   5   4  10        8.48        7.44      1.59 o 
  -6   5  10        0.04        0.49      3.03 o 
  -5   5  10        0.56        0.62      4.14 o 
  -4   5  10       27.26       29.40      2.31 o 
  -3   5  10       31.78       25.57      1.97 o 
  -2   5  10      276.04      274.38      8.62 o 
  -1   5  10      118.32      115.58     14.46 o 
   0   5  10        0.00       -1.27      1.00 o 
   1   5  10        7.37        8.04      1.59 o 
   2   5  10        6.76        5.38      1.47 o 
   3   5  10        8.78        9.90      1.97 o 
   4   5  10       24.52       21.28      2.63 o 
   5   5  10        0.03        1.08      1.30 o 
  -5   6  10        0.00        0.48      1.96 o 
  -4   6  10        2.70        8.26      3.44 o 
  -3   6  10       62.27       65.55      4.08 o 
  -2   6  10        1.04        1.40      1.43 o 
  -1   6  10       23.55       21.76      2.91 o 
   0   6  10        0.34       -0.45      1.52 o 
   1   6  10        4.33        2.33      1.35 o 
   2   6  10        0.00       -0.98      1.10 o 
   3   6  10        6.73        6.57      3.65 o 
   4   6  10        0.00       -1.01      1.11 o 
  -4   7  10        9.72       11.48      3.52 o 
  -3   7  10        0.50       -1.15      2.05 o 
  -2   7  10       22.62       19.99      3.44 o 
  -1   7  10       56.50       59.98      5.28 o 
   0   7  10        4.56        4.79      1.56 o 
   1   7  10        0.03       -0.17      1.56 o 
   2   7  10        5.34        1.10      3.52 o 
   3   7  10        0.56        0.60      1.53 o 
  -2   8  10        1.25       -2.46      2.05 o 
  -1   8  10       13.38       19.17      3.61 o 
   0   8  10        2.33        3.76      1.59 o 
   1   8  10        0.55        0.87      2.99 o 
  -7   0  11        0.14       -3.69      2.46 o 
  -5   0  11       13.88       14.91      3.61 o 
  -3   0  11       75.30       88.82      6.14 o 
  -1   0  11      120.03      146.58      7.95 o 
   1   0  11        0.67        1.10      0.77 o 
   3   0  11      244.11      233.57      8.48 o 
   5   0  11        2.25        3.69      1.97 o 
  -7   1  11       18.77       17.99      4.63 o 
  -6   1  11        4.75        1.16      2.11 o 
  -5   1  11        6.20        4.37      1.91 o 
  -4   1  11        1.67        1.13      2.38 o 
  -3   1  11      118.14      119.74      5.32 o 
  -2   1  11        3.08        2.01      1.43 o 
  -1   1  11       20.94       17.72      2.80 o 
   0   1  11       33.58       31.58      1.58 o 
   1   1  11        1.78        2.37      0.64 o 
   2   1  11      279.71      263.71      6.45 o 
   3   1  11       96.36       92.25      3.03 o 
   4   1  11        0.81        0.05      0.87 o 
   5   1  11        0.11        0.95      1.02 o 
   6   1  11        1.60        1.76      1.42 o 
  -7   2  11        5.06        4.02      2.26 o 
  -6   2  11       45.47       39.74      7.37 o 
  -5   2  11        5.39        6.07      2.01 o 
  -4   2  11        3.81        0.91      1.57 o 
  -3   2  11       22.38       23.59      2.38 o 
  -2   2  11      150.20      169.24      5.17 o 
  -1   2  11        4.22        3.35      0.83 o 
   0   2  11       17.82       19.72      1.71 o 
   1   2  11        5.60        5.12      0.73 o 
   2   2  11        0.08        0.79      0.67 o 
   3   2  11       30.20       28.14      4.84 o 
   4   2  11        7.51        7.38      1.30 o 
   5   2  11        0.07       -1.32      0.88 o 
   6   2  11       20.99       27.83      2.44 o 
  -6   3  11        2.64        2.61      2.17 o 
  -5   3  11       31.20       39.19      3.39 o 
  -4   3  11       22.44       28.64      2.85 o 
  -3   3  11      452.36      459.84     23.56 o 
  -2   3  11      165.99      176.65      5.45 o 
  -1   3  11      144.93      145.68      4.55 o 
   0   3  11        1.19       -0.78      0.74 o 
   1   3  11      124.88      117.59      7.20 o 
   2   3  11       12.55       14.43      3.03 o 
   3   3  11       20.59       19.86      6.55 o 
   4   3  11        0.22        0.06      1.22 o 
   5   3  11        5.07        5.53      1.69 o 
  -6   4  11        5.16        9.01      4.10 o 
  -5   4  11        0.48       -0.35      2.62 o 
  -4   4  11       28.72       31.17      4.63 o 
  -3   4  11       94.10      100.56      7.31 o 
  -2   4  11      297.05      307.82      8.71 o 
  -1   4  11       20.36       17.97      1.54 o 
   0   4  11       13.55       10.80      1.56 o 
   1   4  11        4.09        3.85      1.93 o 
   2   4  11        2.66        2.34      1.30 o 
   3   4  11        0.94        0.85      1.03 o 
   4   4  11        7.59        9.46      1.59 o 
   5   4  11        2.53        5.20      1.67 o 
  -5   5  11        0.07        2.62      2.70 o 
  -4   5  11        7.79        6.05      1.47 o 
  -3   5  11       12.69       13.18      1.62 o 
  -2   5  11        3.65        5.15      1.36 o 
  -1   5  11        0.22       -1.27      1.02 o 
   0   5  11        2.35        1.09      1.15 o 
   1   5  11       17.40       11.26      1.79 o 
   2   5  11       35.01       27.94      2.65 o 
   3   5  11        0.02        0.01      1.28 o 
   4   5  11        2.56        2.42      1.29 o 
  -5   6  11       10.68       14.83      4.18 o 
  -4   6  11       28.95       35.83      4.88 o 
  -3   6  11       14.33       12.98      1.69 o 
  -2   6  11        4.83        2.67      1.35 o 
  -1   6  11        1.79        1.68      1.39 o 
   0   6  11        2.20        2.95      1.97 o 
   1   6  11        0.58       -2.05      1.80 o 
   2   6  11        5.76        7.30      2.54 o 
   3   6  11        2.07       -0.37      1.72 o 
  -3   7  11       35.09       39.74      5.00 o 
  -2   7  11        1.86        1.56      2.21 o 
  -1   7  11        0.02       -0.18      1.32 o 
   0   7  11        4.52        4.80      1.68 o 
   1   7  11        2.99        2.14      1.46 o 
   2   7  11        0.19        0.05      1.38 o 
  -1   8  11        1.56        0.98      2.54 o 
   0   8  11        1.30        0.87      1.49 o 
  -6   0  12        2.73       -1.15      2.95 o 
  -4   0  12        9.66       11.14      3.20 o 
  -2   0  12       35.96       34.82      3.36 o 
   0   0  12       78.50       71.86      4.75 o 
   2   0  12      140.22      153.79      8.60 o 
   4   0  12        4.47        4.60      1.44 o 
  -7   1  12        0.93        2.00      2.45 o 
  -6   1  12        9.65       12.92      3.20 o 
  -5   1  12       25.30       32.58      3.49 o 
  -4   1  12      178.30      184.57      7.87 o 
  -3   1  12      199.87      212.29      8.28 o 
  -2   1  12        1.23        2.68      1.97 o 
  -1   1  12       71.66       75.64      3.56 o 
   0   1  12        1.64        0.17      0.69 o 
   1   1  12       10.41        8.74      0.93 o 
   2   1  12       82.26       76.13      2.61 o 
   3   1  12       12.42       13.14      2.18 o 
   4   1  12        1.78        1.72      0.99 o 
   5   1  12        0.14       -0.02      1.00 o 
  -6   2  12        0.70        1.51      2.05 o 
  -5   2  12       34.80       33.85      3.44 o 
  -4   2  12      138.29      152.76      8.15 o 
  -3   2  12      135.44      151.81      6.45 o 
  -2   2  12      330.90      336.06     11.76 o 
  -1   2  12       46.90       42.80      2.07 o 
   0   2  12        7.85        8.48      1.10 o 
   1   2  12       25.92       25.69      2.34 o 
   2   2  12       52.31       56.71      2.22 o 
   3   2  12        9.96        6.97      1.32 o 
   4   2  12        1.55        1.81      1.05 o 
   5   2  12        8.01       11.73      2.96 o 
  -6   3  12        2.88        3.98      2.08 o 
  -5   3  12        0.65        0.79      1.79 o 
  -4   3  12        7.23        3.32      1.76 o 
  -3   3  12       83.34       94.77      4.75 o 
  -2   3  12       32.69       36.28      2.08 o 
  -1   3  12       24.06       19.63      2.02 o 
   0   3  12       16.59       12.79      1.32 o 
   1   3  12        3.24        4.11      1.35 o 
   2   3  12       49.86       46.46      5.41 o 
   3   3  12        0.38       -0.28      1.47 o 
   4   3  12        0.27        0.79      1.26 o 
   5   3  12        0.00        2.60      1.55 o 
  -6   4  12        0.14       -0.90      3.11 o 
  -5   4  12        9.68        7.42      2.12 o 
  -4   4  12        2.62       -0.43      1.50 o 
  -3   4  12        8.69        6.87      1.80 o 
  -2   4  12        2.97        1.96      1.02 o 
  -1   4  12        3.99        0.64      1.43 o 
   0   4  12        1.38       -1.41      0.94 o 
   1   4  12       23.21       20.45      2.17 o 
   2   4  12       37.06       35.75      8.52 o 
   3   4  12        0.36       -0.33      1.56 o 
   4   4  12        0.23        1.59      1.24 o 
  -5   5  12        4.37        5.65      3.61 o 
  -4   5  12       61.75       67.41      4.13 o 
  -3   5  12        7.22        4.34      1.28 o 
  -2   5  12        1.44        1.85      1.12 o 
  -1   5  12        0.00       -0.98      1.10 o 
   0   5  12        0.21       -1.52      1.01 o 
   1   5  12       33.47       32.25      2.77 o 
   2   5  12       20.53       17.50      2.26 o 
   3   5  12        1.73        0.42      1.33 o 
   4   5  12        4.10        7.37      3.11 o 
  -4   6  12       11.01       10.24      4.06 o 
  -3   6  12       23.36       26.14      2.72 o 
  -2   6  12        0.04        0.41      1.35 o 
  -1   6  12        0.60        0.14      1.33 o 
   0   6  12        3.02        2.99      1.45 o 
   1   6  12        2.06        1.46      1.33 o 
   2   6  12       17.07       18.56      2.46 o 
   3   6  12        3.74        6.53      1.90 o 
  -3   7  12        1.34        4.18      2.87 o 
  -2   7  12        0.24        1.47      2.29 o 
  -1   7  12        0.02       -1.83      2.70 o 
   0   7  12        0.08        0.10      1.68 o 
   1   7  12        0.01       -0.92      1.30 o 
  -5   0  13      309.27      349.77     19.09 o 
  -3   0  13      349.46      371.81     18.76 o 
  -1   0  13       97.56      103.73      6.39 o 
   1   0  13      125.21      112.33      6.88 o 
   3   0  13        0.55       -0.92      1.01 o 
   5   0  13        1.47        0.00      1.72 o 
  -6   1  13        2.52        1.52      4.06 o 
  -5   1  13        3.93        5.29      2.46 o 
  -4   1  13      294.54      339.86     18.27 o 
  -3   1  13       14.25       21.47      2.45 o 
  -2   1  13       52.05       53.30      3.18 o 
  -1   1  13       24.20       19.83      2.00 o 
   0   1  13       81.10       79.50      3.74 o 
   1   1  13       62.01       62.40      2.65 o 
   2   1  13       53.83       52.79      2.16 o 
   3   1  13        0.43       -0.13      0.78 o 
   4   1  13        4.00        3.45      1.23 o 
   5   1  13        0.01        1.86      1.45 o 
  -6   2  13        8.41        8.38      2.72 o 
  -5   2  13        1.62        2.66      2.14 o 
  -4   2  13        5.46        5.63      2.04 o 
  -3   2  13       23.38       21.14      2.50 o 
  -2   2  13        0.03       -0.63      1.19 o 
  -1   2  13       57.56       54.36      3.01 o 
   0   2  13       18.29       17.12      1.52 o 
   1   2  13      121.33      124.70      6.30 o 
   2   2  13       23.99       33.76      2.75 o 
   3   2  13        2.48        0.01      1.14 o 
   4   2  13        2.79        3.19      1.25 o 
   5   2  13        6.91       11.85      2.18 o 
  -6   3  13        0.90        1.69      3.85 o 
  -5   3  13       18.34       26.06      3.18 o 
  -4   3  13        3.95        3.17      1.82 o 
  -3   3  13      178.63      183.75      7.58 o 
  -2   3  13       36.84       34.94      2.61 o 
  -1   3  13        6.61        7.67      1.28 o 
   0   3  13        0.03       -1.05      0.84 o 
   1   3  13      127.45      116.08     14.46 o 
   2   3  13       11.29       16.71      2.87 o 
   3   3  13        2.50        1.83      1.43 o 
   4   3  13        0.79        1.59      1.44 o 
  -5   4  13        0.68       -0.41      1.65 o 
  -4   4  13        2.88        3.54      2.13 o 
  -3   4  13       13.89       14.14      2.26 o 
  -2   4  13        6.03        5.21      1.59 o 
  -1   4  13        6.16        3.84      1.14 o 
   0   4  13       40.80       40.42      3.03 o 
   1   4  13       28.44       27.79      4.79 o 
   2   4  13        1.44        1.50      1.38 o 
   3   4  13        0.70       -0.39      1.24 o 
   4   4  13       15.75       20.82      2.66 o 
  -5   5  13        0.03        4.42      3.85 o 
  -4   5  13        3.42        2.09      1.71 o 
  -3   5  13       19.07       22.35      2.63 o 
  -2   5  13       10.31        9.49      1.88 o 
  -1   5  13        3.08        3.11      1.46 o 
   0   5  13        0.12       -0.86      1.16 o 
   1   5  13        3.27        3.20      1.50 o 
   2   5  13        5.64        5.69      1.77 o 
   3   5  13        5.82        5.33      1.75 o 
  -3   6  13       15.23       13.60      3.77 o 
  -2   6  13        0.12        0.08      2.05 o 
  -1   6  13        0.44        1.55      1.68 o 
   0   6  13        3.82        3.72      1.55 o 
   1   6  13        1.37        0.08      1.36 o 
   2   6  13        0.00        1.05      1.50 o 
  -1   7  13        0.33       -2.58      1.88 o 
   0   7  13        4.55        4.71      1.85 o 
  -6   0  14        0.64        0.90      3.52 o 
  -4   0  14       56.43       57.93      5.74 o 
  -2   0  14       29.75       18.11      3.11 o 
   0   0  14      281.35      277.02     14.01 o 
   2   0  14       21.40       22.75      2.20 o 
   4   0  14        2.44        1.07      2.05 o 
  -6   1  14        1.87        0.31      2.30 o 
  -5   1  14       43.56       42.49      5.86 o 
  -4   1  14      296.50      338.51     12.80 o 
  -3   1  14        0.00       -2.00      1.33 o 
  -2   1  14        0.28       -0.01      1.29 o 
  -1   1  14       96.68       95.56      4.43 o 
   0   1  14       15.66       15.51      2.79 o 
   1   1  14       71.00       66.36      3.50 o 
   2   1  14        0.74       -0.13      0.90 o 
   3   1  14        9.43       11.90      1.59 o 
   4   1  14        0.65        1.63      1.10 o 
  -6   2  14       11.50        8.87      2.77 o 
  -5   2  14       32.54       32.05      4.59 o 
  -4   2  14        0.00        1.24      1.79 o 
  -3   2  14       66.77       66.16      3.99 o 
  -2   2  14       19.58       12.61      1.94 o 
  -1   2  14       12.92       12.54      1.82 o 
   0   2  14      128.35      117.57      7.25 o 
   1   2  14      106.10      115.40      6.90 o 
   2   2  14       40.07       33.13      2.84 o 
   3   2  14        0.69        0.90      1.88 o 
   4   2  14        3.14        5.80      1.68 o 
  -5   3  14        0.36       -2.59      1.72 o 
  -4   3  14        6.42        6.95      2.08 o 
  -3   3  14       27.03       26.63      2.77 o 
  -2   3  14        0.14       -1.84      1.23 o 
  -1   3  14       10.44       10.20      2.91 o 
   0   3  14       46.93       53.49      4.87 o 
   1   3  14       44.14       48.61      4.79 o 
   2   3  14       11.79       13.30      2.08 o 
   3   3  14        0.03       -1.18      1.24 o 
   4   3  14        7.48        9.98      2.12 o 
  -5   4  14        2.70       -0.48      2.02 o 
  -4   4  14        3.07        1.40      2.46 o 
  -3   4  14        1.06       -0.10      1.45 o 
  -2   4  14       19.79       16.18      2.23 o 
  -1   4  14        2.73        1.96      1.11 o 
   0   4  14       13.73        9.01      1.85 o 
   1   4  14       20.07       23.16      2.99 o 
   2   4  14        9.45       13.04      2.99 o 
   3   4  14        5.23        6.06      1.85 o 
  -4   5  14       19.59       17.81      4.75 o 
  -3   5  14        9.24        6.79      1.95 o 
  -2   5  14       16.57       15.49      3.11 o 
  -1   5  14        9.12        6.08      1.76 o 
   0   5  14       23.11       20.13      6.39 o 
   1   5  14        1.52       -0.65      1.36 o 
   2   5  14        0.08        1.10      1.43 o 
  -2   6  14        0.03       -1.19      1.43 o 
  -1   6  14        0.02       -1.81      1.28 o 
   0   6  14        1.14        0.74      1.44 o 
   1   6  14       12.80       11.87      4.38 o 
  -5   0  15      113.22      114.79      9.09 o 
  -3   0  15       26.09       23.92      4.01 o 
  -1   0  15      190.50      187.63     10.49 o 
   1   0  15        2.91        3.11      1.88 o 
   3   0  15        3.38        4.38      2.25 o 
  -5   1  15        0.24       -2.29      3.28 o 
  -4   1  15       31.07       48.90      4.08 o 
  -3   1  15        3.47        2.09      2.79 o 
  -2   1  15       13.71       10.92      2.74 o 
  -1   1  15        9.83        8.16      1.77 o 
   0   1  15       37.84       40.48      2.72 o 
   1   1  15        0.01        0.42      1.60 o 
   2   1  15        1.39        0.99      1.33 o 
   3   1  15        2.45        3.81      2.34 o 
   4   1  15        1.97        3.53      1.35 o 
  -5   2  15       15.39       14.86      4.10 o 
  -4   2  15        7.92        7.55      2.36 o 
  -3   2  15       12.98       10.13      2.11 o 
  -2   2  15        0.02       -1.65      1.43 o 
  -1   2  15        7.81        9.30      2.21 o 
   0   2  15       83.07       82.86      4.14 o 
   1   2  15        1.70        1.17      1.68 o 
   2   2  15        0.56        2.17      1.39 o 
   3   2  15        2.56        5.28      1.64 o 
  -5   3  15       50.21       61.18      7.95 o 
  -4   3  15        8.02        7.43      2.34 o 
  -3   3  15        0.35        0.61      1.74 o 
  -2   3  15        1.82       -1.30      1.42 o 
  -1   3  15       12.75       10.30      1.88 o 
   0   3  15        7.81       10.37      1.79 o 
   1   3  15       44.54       42.19      9.22 o 
   2   3  15       15.15       14.54      2.23 o 
   3   3  15        0.34       -0.40      1.33 o 
  -4   4  15        4.60        2.67      2.91 o 
  -3   4  15        3.69        1.18      1.69 o 
  -2   4  15       11.33        8.88      2.66 o 
  -1   4  15        4.80        2.38      1.97 o 
   0   4  15       59.27       63.52      8.60 o 
   1   4  15       69.00       72.24     12.66 o 
   2   4  15        3.88        4.37      2.09 o 
  -3   5  15        0.84        0.04      1.69 o 
  -2   5  15       10.11        9.26      2.87 o 
  -1   5  15        4.39        3.11      2.29 o 
   0   5  15       17.20       19.25      6.96 o 
   1   5  15        0.61       -0.83      1.48 o 
  -4   0  16        0.32        3.28      3.20 o 
  -2   0  16        2.56       -1.88      1.88 o 
   0   0  16        2.59        2.29      1.88 o 
   2   0  16       23.20       24.83      3.61 o 
  -4   1  16       15.64       14.92      3.93 o 
  -3   1  16        2.94        2.34      2.99 o 
  -2   1  16        0.36       -0.15      1.47 o 
  -1   1  16        0.10       -0.66      1.27 o 
   0   1  16       40.68       34.95      6.23 o 
   1   1  16        0.39        0.36      1.27 o 
   2   1  16        1.61        0.03      2.54 o 
   3   1  16        0.12        0.82      2.05 o 
  -4   2  16        1.95        3.15      2.17 o 
  -3   2  16        2.88       -0.03      1.71 o 
  -2   2  16        3.93        3.23      1.88 o 
  -1   2  16       15.32       15.62      2.20 o 
   0   2  16        0.52       -0.29      1.24 o 
   1   2  16        4.73       11.39      2.87 o 
   2   2  16        7.74       11.39      2.95 o 
  -4   3  16        1.54       -0.33      1.87 o 
  -3   3  16        8.79        8.88      2.26 o 
  -2   3  16        2.50        0.29      1.48 o 
  -1   3  16        0.25       -0.60      2.87 o 
   0   3  16        2.64        0.82      2.05 o 
   1   3  16        2.15        1.56      2.05 o 
   2   3  16        0.39        0.18      1.47 o 
  -3   4  16        0.74       -1.99      1.61 o 
  -2   4  16       14.38       11.74      3.48 o 
  -1   4  16       14.10       10.73      3.03 o 
   0   4  16        2.31        2.79      2.29 o 
   1   4  16        2.15        2.58      3.56 o 
  -3   0  17       16.06       11.63      3.44 o 
  -1   0  17       11.39        9.26      2.87 o 
   1   0  17        7.76        7.87      2.54 o 
  -4   1  17        0.38       -1.10      2.02 o 
  -3   1  17        0.37       -2.15      1.69 o 
  -2   1  17       10.57        9.26      5.74 o 
  -1   1  17       20.50       23.49      2.61 o 
   0   1  17        0.71        0.08      1.45 o 
   1   1  17        0.00       -0.21      1.60 o 
   2   1  17        0.17        1.64      1.97 o 
  -3   2  17        1.24        0.44      1.87 o 
  -2   2  17        9.52       11.31      2.20 o 
  -1   2  17        0.00        0.45      1.51 o 
   0   2  17        4.70        7.68      1.82 o 
   1   2  17        0.06        0.98      2.05 o 
  -2   3  17        2.74        0.86      1.68 o 
  -1   3  17        1.35        2.00      1.54 o 
   0   3  17        2.79        3.61      2.46 o 
   1   3  17       11.65       12.70      3.28 o 
  -2   0  18       10.16       13.27      3.52 o 
   0   0  18        0.07       -2.62      1.80 o 
  -2   1  18        8.75        7.74      2.17 o 
  -1   1  18        3.47        2.99      1.73 o 
   0   1  18        6.12       12.15      3.69 o 
  -1   2  18        0.20        0.06      3.48 o 
                                                 
